# Supplementary material for: Effects of Laser Applications on Fibroblasts Cultured on Zirconia Surfaces—A Systematic Review
Source: J Clin Med. 2025 Dec 7;14(24):8668. doi: 10.3390/jcm14248668 (PMC12733844; doi:10.3390/jcm14248668)
Supplement: Supplementary file 1 [file jcm-14-08668-s001.zip]

Archive with 1 entries (1 files):
- jcm-3988435-supplementary.pdf
